# Supplementary material for: Sustainable Cellulose-Aluminum-Plastic Composites from Beverage Cartons Scraps and Recycled Polyethylene
Source: Polymers (Basel). 2022 Feb 19;14(4):807. doi: 10.3390/polym14040807 (PMC8963112; doi:10.3390/polym14040807)
Supplement: Supplementary file 1 [file polymers-14-00807-s001.zip]

Archive with 1 entries (1 files):
- polymers-1501674-supplementary.pdf
